# Supplementary material for: Evaluation of the Mechanical Properties of Three Resin-Modified Glass-Ionomer Materials
Source: Biomed Res Int. 2022 Aug 2;2022:4690656. doi: 10.1155/2022/4690656 (PMC9363206; doi:10.1155/2022/4690656)
Supplement: Supplementary Materials — The statistical analysis (raw data) is available for the diametral tensile strength, flexural strength, and fracture toughness of the RMGI materials tested. [file 4690656.f1.zip]

Archive with 3 entries (3 files):
- Diametral Tensile Strength of RMGI.pdf
- Flexural Strength of RMGI.pdf
- Fracture Toughness of RMGI.pdf
